# Supplementary material for: Degradation of Three Herbicides and Effect on Bacterial Communities under Combined Pollution
Source: Toxics. 2024 Aug 1;12(8):562. doi: 10.3390/toxics12080562 (PMC11360099; doi:10.3390/toxics12080562)
Supplement: Supplementary file 1 [file toxics-12-00562-s001.zip]

Archive with 1 entries (1 files):
- toxics-3076904-supplementary.pdf
